# Supplementary material for: Age-Related Transcriptomic Changes in the Vermiform Appendix
Source: Int J Mol Sci. 2025 Nov 25;26(23):11399. doi: 10.3390/ijms262311399 (PMC12692331; doi:10.3390/ijms262311399)
Supplement: Supplementary file 1 [file ijms-26-11399-s001.zip]

Archive with 4 entries (4 files):
- ._Supplemental_figure_1.png
- ._Supplemental_table_1.xlsx
- Supplemental_figure_1.png
- Supplemental_table_1.xlsx
