# Supplementary material for: Age-Related Transcriptomic Changes in the Vermiform Appendix
Source: Int J Mol Sci. 2025 Nov 25;26(23):11399. doi: 10.3390/ijms262311399 (PMC12692331; doi:10.3390/ijms262311399)
Supplement: Supplementary file 1 [file ijms-26-11399-s001.zip › Supplemental_table_1.xlsx]

## Sheet: Sheet1
gene_id	gene_name	gene_biotype	P1_fpkm	P2_fpkm	P3_fpkm	P4_fpkm	P5_fpkm	G1_fpkm	G2_fpkm	G3_fpkm	G4_fpkm	G5_fpkm	G6_fpkm	G7_fpkm	PediatricvsGeriatric_log2FoldChange	PediatricvsGeriatric_padj
ENSG00000159217	IGF2BP1	protein_coding	0.137081	0.130278	0.0372674	0.131427	0.330247	0.00853838	0.0329494	0.0180321	0.0581709	0.00763483	0.0273002	0.00337303	2.78733	0.00156449
ENSG00000021488	SLC7A9	protein_coding	1.66949	2.9011	1.86567	1.72261	2.93945	0.314459	1.00161	0.366836	0.40807	0.200844	0.263328	0.0828165	2.55251	7.5866e-06
ENSG00000155966	AFF2	protein_coding	1.23823	1.29259	0.451696	1.42609	1.37644	0.0805193	0.31608	1.37914	0.424262	0.278063	0.10875	0.190852	1.9553	0.00336673
ENSG00000214595	EML6	protein_coding	0.867976	5.5861	0.941269	3.07925	2.34313	0.237221	0.511462	2.00393	0.621801	0.474854	0.396478	0.643209	1.86998	0.0214766
ENSG00000111325	OGFOD2	protein_coding	0.18818	0.239563	0.16743	0.143575	0.245687	0.0843925	0.130268	0.07842	0.0574956	0.083008	0.0404749	0.0466742	1.39775	0.0198491
ENSG00000112182	BACH2	protein_coding	5.19253	6.74007	3.21348	5.61452	6.07198	0.468914	2.22357	4.20287	2.55649	1.27564	0.279527	1.30611	1.60625	0.0496925
ENSG00000130783	CCDC62	protein_coding	0.302016	0.203332	0.179143	0.0562704	0.259985	0.0520939	0.106099	0.0513409	0.0507013	0.0465811	0.0555208	0.0274391	1.83434	0.0133914
ENSG00000178732	GP5	protein_coding	0.343517	0.452932	0.489022	0.196122	0.183058	0.0880318	0.169856	0.139435	0.171357	0.0885556	0.0175918	0.113023	1.56753	0.0348568
ENSG00000042832	TG	protein_coding	0.109054	0.337161	0.138613	0.141504	0.1017	0.0349336	0.0471828	0.106237	0.0203998	0.0812157	0.0335085	0.0303606	1.7134	0.0162338
ENSG00000160224	AIRE	protein_coding	0.289168	0.814124	0.501372	0.491625	0.401046	0.0415648	0.310102	0.294941	0.194178	0.0594661	0.152832	0.177335	1.49985	0.0386531
ENSG00000172116	CD8B	protein_coding	10.6438	8.77972	11.2086	4.27608	11.3664	3.06682	4.56216	7.1729	4.91381	2.21994	1.61761	1.7802	1.35816	0.0267182
ENSG00000056487	PHF21B	protein_coding	0.0844073	0.0815505	0.144836	0.0711902	0.174298	0.0540769	0.0173901	0.0171306	0.0263157	0.0241772	0.00540322	0.0640882	1.92426	0.0273806
ENSG00000139973	SYT16	protein_coding	0.0591979	0.0416664	0.0384899	0.0392926	0.0339729	0	0.00656725	0.0301898	0.00496895	0.00913032	0.0122429	0.0141181	1.93543	0.0278776
ENSG00000112137	PHACTR1	protein_coding	1.4589	1.83853	1.42757	1.71617	1.72449	0.482715	1.16145	1.22626	0.970041	0.57758	0.419163	0.80393	1.02042	0.0226689
ENSG00000100314	CABP7	protein_coding	0.308646	0.584301	0.615511	0.241672	0.347384	0.0596626	0.199538	0.0705603	0.127749	0.0426791	0.104919	0.273404	1.73249	0.0173061
ENSG00000110665	C11orf21	protein_coding	1.85033	2.16233	2.13872	1.77067	2.56522	0.453802	1.6976	0.680644	1.13573	0.828122	0.688468	0.651231	1.2603	0.00451014
ENSG00000117281	CD160	protein_coding	0.864733	0.514285	0.854869	0.983769	1.28701	0.656132	0.403104	0.388816	0.228749	0.420321	0.242666	0.43329	1.19435	0.0108905
ENSG00000100027	YPEL1	protein_coding	0.868423	1.03059	0.936366	0.915787	1.24224	0.363054	0.599678	0.508829	0.578208	0.479574	0.468282	0.436786	1.02816	6.19909e-05
ENSG00000181652	ATG9B	protein_coding	0.35277	0.341138	0.35733	0.0936604	0.359348	0.127781	0.13306	0.210747	0.153976	0.0924954	0.107004	0.120188	1.16291	0.0488018
ENSG00000170927	PKHD1	protein_coding	0.234495	0.210295	0.183885	0.297824	0.45775	0.182699	0.197752	0.13175	0.0650541	0.0737134	0.160286	0.0844962	1.11846	0.0480632
ENSG00000149970	CNKSR2	protein_coding	0.142595	0.187939	0.224689	0.11271	0.215203	0.0463752	0.127941	0.0917535	0.103337	0.0818441	0.0721879	0.0703882	1.06021	0.0127409
ENSG00000167619	TMEM145	protein_coding	0.446706	0.355424	0.37407	0.298337	0.612621	0.117843	0.265272	0.111992	0.215048	0.210744	0.12952	0.162935	1.26243	0.022545
ENSG00000157613	CREB3L1	protein_coding	9.06442	3.4386	3.49353	6.75039	5.66483	14.8251	7.89311	12.1004	12.5537	10.1037	10.2486	13.4331	-1.01982	0.0130331
ENSG00000173467	AGR3	protein_coding	16.7746	11.1818	16.7872	17.1101	22.5031	49.7164	27.8575	31.9446	14.9436	37.081	51.7989	29.8244	-1.03074	0.022271
ENSG00000141934	PLPP2	protein_coding	4.50089	2.58422	4.35872	3.2937	2.79062	13.7615	6.02696	7.22728	4.78267	5.56641	9.51608	5.13606	-1.07143	0.0161324
ENSG00000167748	KLK1	protein_coding	9.5538	6.0232	10.421	7.73699	9.56246	32.2486	11.9062	14.1046	14.3086	10.426	31.3592	22.4041	-1.1599	0.0158699
ENSG00000117308	GALE	protein_coding	8.78034	5.48068	5.45378	7.28609	6.30991	23.2957	9.70149	7.72961	10.9511	13.0857	17.5506	17.1158	-1.08016	0.00836731
ENSG00000120437	ACAT2	protein_coding	4.97004	3.32533	4.37894	4.61683	5.08634	11.3706	5.8994	5.05868	6.16282	13.241	11.6776	9.87	-1.00321	0.01504
ENSG00000203499	IQANK1	protein_coding	0.431653	0.470855	0.520334	0.689277	0.428515	1.52211	0.853459	1.13415	0.676137	1.08883	1.24164	1.04226	-1.07762	0.00108652
ENSG00000171345	KRT19	protein_coding	130.605	70.6244	75.7516	90.4268	85.4494	284.269	128.462	67.6705	185.597	279.522	303.409	301.699	-1.2773	0.0135562
ENSG00000198643	FAM3D	protein_coding	40.5227	22.5325	27.6806	41.8202	37.2181	151.403	42.3363	55.4859	58.3882	58.9018	89.8424	52.0076	-1.0844	0.0285338
ENSG00000112699	GMDS	protein_coding	19.8651	14.0745	16.8358	17.3626	14.0539	55.242	28.8874	21.3714	24.4028	38.7478	43.9115	40.8904	-1.12768	0.000803138
ENSG00000172115	CYCS	protein_coding	32.95	32.7308	40.2776	38.1205	40.4965	108.75	75.7131	32.8877	39.411	73.1813	130.441	82.9373	-1.05944	0.0278776
ENSG00000115648	MLPH	protein_coding	2.14649	1.71521	1.27731	2.2557	1.58848	7.02304	2.07374	4.00034	2.28179	2.38329	4.03348	4.27712	-1.04163	0.0341975
ENSG00000162779	AXDND1	protein_coding	0.814585	0.679856	0.369985	0.274221	0.409045	1.62859	0.879033	0.733735	0.640236	1.2735	2.10328	1.12021	-1.21924	0.029229
ENSG00000124107	SLPI	protein_coding	7.10003	4.95461	15.0679	8.61614	8.24942	16.8341	8.14128	21.0003	23.1155	24.7961	21.4359	18.1978	-1.10686	0.0238482
ENSG00000188643	S100A16	protein_coding	39.9259	23.5902	32.6388	31.3192	33.2782	100.387	43.0384	35.1297	37.3812	77.1094	96.7628	89.6641	-1.07815	0.022545
ENSG00000127324	TSPAN8	protein_coding	168.222	93.8473	165.416	163.338	182.766	551.751	252.795	222.249	169.995	393.531	406.273	271.145	-1.0541	0.0197421
ENSG00000110013	SIAE	protein_coding	9.29887	6.16446	8.5617	11.233	10.337	42.9111	13.4476	15.152	12.4255	20.7125	26.7117	13.726	-1.17223	0.0167182
ENSG00000197417	SHPK	protein_coding	0.51513	0.488963	0.611105	0.525347	0.497248	1.0335	0.736395	0.881615	1.13407	1.33184	1.32017	1.3209	-1.0607	0.000245652
ENSG00000124664	SPDEF	protein_coding	4.42175	1.96096	2.16058	3.93393	3.59968	11.9671	7.46159	5.40649	4.56792	5.08693	10.5889	8.42769	-1.23831	0.00609
ENSG00000117472	TSPAN1	protein_coding	193.775	101.946	105.378	173.687	130.698	572.259	233.031	106.925	206.231	369.142	518.389	307.431	-1.21379	0.0337887
ENSG00000172156	CCL11	protein_coding	15.655	14.9626	25.4837	9.66446	13.8799	25.8052	24.8723	62.444	35.9192	34.805	23.8249	29.8707	-1.08582	0.0197421
ENSG00000131096	PYY	protein_coding	3.17191	0.841249	3.1096	2.72096	2.60196	7.5076	2.94376	7.70507	2.69202	8.21475	10.7125	4.65687	-1.33938	0.0341975
ENSG00000166106	ADAMTS15	protein_coding	0.776493	0.754034	0.478715	0.710834	0.490356	1.53551	0.758321	0.671725	1.43441	1.49561	2.00546	1.71687	-1.08617	0.0165918
ENSG00000119986	AVPI1	protein_coding	9.59383	6.36431	8.45124	8.56262	8.45846	30.2403	32.4444	10.0334	8.80621	10.2385	30.722	11.3452	-1.1938	0.0492344
ENSG00000102048	ASB9	protein_coding	0.469713	0.455484	0.36568	0.573292	0.451727	1.06971	0.560983	1.34851	0.464497	1.28025	1.40756	0.975188	-1.12407	0.0276743
ENSG00000155066	PROM2	protein_coding	2.94051	2.17121	2.31087	4.3492	4.07064	12.302	7.4832	4.71388	5.66822	6.65863	11.1819	6.071	-1.27483	0.00156449
ENSG00000130707	ASS1	protein_coding	38.6088	18.8297	22.8572	30.9156	24.9014	70.2918	41.8059	32.8939	50.0841	67.6645	69.9763	63.7265	-1.04554	0.00347287
ENSG00000160471	COX6B2	protein_coding	0.400041	0.390635	0.404466	0.305547	0.296756	1.46786	0.406476	0.671655	0.863124	0.95705	0.78221	0.837587	-1.23498	0.00477527
ENSG00000104140	RHOV	protein_coding	0.834077	0.339912	0.579205	0.757584	0.777832	2.25802	1.71632	2.29282	1.22092	1.40723	1.51321	1.20737	-1.33313	0.00122568
ENSG00000168389	MFSD2A	protein_coding	2.51895	1.68051	1.7945	2.2958	1.34003	5.44452	3.56414	1.62328	2.95647	3.65345	5.70184	4.98408	-1.03878	0.0267182
ENSG00000162482	AKR7A3	protein_coding	10.5882	5.82617	7.34523	9.41447	7.45292	38.0011	11.8182	5.26382	14.8738	19.8266	31.5028	28.3532	-1.38104	0.022545
ENSG00000198157	HMGN5	protein_coding	2.16784	3.23267	4.58569	3.22086	2.95884	9.43229	4.75175	3.95679	2.91383	10.3484	9.41805	6.93092	-1.06586	0.0459183
ENSG00000171236	LRG1	protein_coding	4.51696	2.19336	3.85144	4.74627	4.04717	14.3984	5.53236	4.05786	8.03359	7.41406	7.21308	8.72812	-1.01954	0.0312883
ENSG00000104321	TRPA1	protein_coding	2.74676	1.10356	1.29696	2.30713	1.5775	5.83595	2.89845	5.00722	2.99725	5.03298	3.62176	4.43746	-1.23005	0.00162477
ENSG00000135324	MRAP2	protein_coding	1.94934	1.67919	3.03878	3.20458	2.47894	8.79633	2.4628	5.15726	3.49831	6.78337	6.77135	6.42184	-1.19525	0.0107351
ENSG00000181649	PHLDA2	protein_coding	8.38987	3.35217	5.00882	4.28856	3.82738	20.7267	14.0116	5.19422	7.72823	7.50073	18.2602	16.4403	-1.35449	0.0158699
ENSG00000100558	PLEK2	protein_coding	10.9271	6.1462	7.85477	9.61051	9.20147	47.0878	14.0582	13.3822	15.2055	19.8702	28.6801	22.3489	-1.37806	0.00231471
ENSG00000130513	GDF15	protein_coding	0.747888	1.52071	2.0702	1.56994	2.75882	3.09316	5.65662	3.2111	7.68939	2.23266	5.95778	3.85718	-1.37738	0.0111436
ENSG00000175793	SFN	protein_coding	41.9115	29.2911	37.2667	39.0702	42.5894	215.416	128.657	25.9571	37.8772	66.4372	189.64	78.2089	-1.46382	0.0351147
ENSG00000102359	SRPX2	protein_coding	0.514675	0.405848	0.437481	0.392344	0.29998	0.78312	0.50036	0.613668	0.646854	1.60781	0.716579	1.90504	-1.2306	0.0284931
ENSG00000100433	KCNK10	protein_coding	0.172209	0.247303	0.205539	0.389132	0.470037	1.06897	0.569404	0.544995	0.320828	0.736891	1.06903	0.602742	-1.23136	0.0214766
ENSG00000164266	SPINK1	protein_coding	13.7335	9.08111	11.2392	10.6221	10.0536	20.5213	14.5505	27.3239	23.4252	33.5746	20.6671	36.6416	-1.19824	0.000206545
ENSG00000174236	REP15	protein_coding	0.675689	1.20324	0.887462	0.935196	0.840167	4.9061	1.20649	1.73701	2.00127	1.45156	2.76821	2.67917	-1.37956	0.012283
ENSG00000039987	BEST2	protein_coding	5.57116	3.74435	1.79613	1.92884	2.35936	7.87755	5.17998	7.37468	6.92316	1.56386	18.0916	13.8065	-1.48246	0.0496925
ENSG00000116748	AMPD1	protein_coding	1.0804	0.635766	0.740979	0.930208	1.5533	4.83262	1.09557	0.863374	2.5789	2.31292	2.45087	2.31284	-1.23653	0.0497705
ENSG00000136542	GALNT5	protein_coding	1.6839	0.372394	0.520532	1.75127	1.02002	3.29106	1.16656	1.97548	1.57101	3.57011	4.18536	5.07876	-1.46532	0.0348378
ENSG00000145384	FABP2	protein_coding	6.85869	4.0873	4.12224	3.30555	3.68107	23.336	10.8403	3.49985	5.00981	13.3731	17.4491	11.7295	-1.45016	0.0175087
ENSG00000176153	GPX2	protein_coding	69.0931	36.3059	40.5987	39.9952	48.5304	198.773	109.823	64.1457	63.4512	109.607	161.105	82.9307	-1.25283	0.00556002
ENSG00000117594	HSD11B1	protein_coding	0.939921	1.00322	0.652707	0.791254	0.42758	1.31083	1.32248	1.34617	1.37585	3.1946	1.41761	1.90889	-1.1447	0.0238482
ENSG00000099194	SCD	protein_coding	11.9025	7.55049	5.10509	8.16106	9.14531	16.0716	19.0267	10.7461	13.235	25.1879	20.7714	28.0719	-1.17428	0.00296037
ENSG00000162552	WNT4	protein_coding	0.429066	0.512083	0.449925	0.758555	1.17896	1.90704	2.66302	2.31487	1.22901	1.50552	2.21102	1.5203	-1.51389	0.000160582
ENSG00000189334	S100A14	protein_coding	38.3522	28.2244	33.3499	47.639	40.0974	172.971	72.9972	49.6235	50.4745	133.319	190.89	140.536	-1.61277	0.000760081
ENSG00000140057	AK7	protein_coding	0.215006	0.270403	0.388768	0.371678	0.368675	1.47745	0.600153	0.22991	0.635728	1.38368	0.944786	0.706532	-1.39026	0.022545
ENSG00000198788	MUC2	protein_coding	28.4942	7.45988	6.54394	19.8423	10.7455	66.4938	22.8986	55.2787	20.7096	25.615	52.5252	68.2658	-1.59581	0.0127409
ENSG00000136689	IL1RN	protein_coding	2.25839	0.813689	0.530775	0.561196	1.51003	3.41584	2.48116	1.48313	2.01099	3.64175	5.35581	5.2089	-1.55821	0.0142604
ENSG00000242366	UGT1A8	protein_coding	2.32004	0.733797	1.58984	1.8455	2.16359	15.5585	3.28359	1.14644	1.85547	4.04503	8.87212	4.30175	-1.67111	0.0492344
ENSG00000198074	AKR1B10	protein_coding	40.7514	15.1597	17.9254	35.9844	33.9415	182.377	75.4357	24.8265	18.4468	63.1853	211.301	84.6169	-1.69587	0.0371229
ENSG00000152766	ANKRD22	protein_coding	6.1445	3.10533	3.24101	3.47221	2.9304	6.23825	4.87815	6.95687	6.00597	12.9821	14.2778	13.8821	-1.29142	0.00988549
ENSG00000173239	LIPM	protein_coding	0.390239	0.310496	0.347209	0.22935	0.599404	0.643416	0.629009	0.521787	0.851654	1.67996	1.64578	1.17938	-1.4372	0.022545
ENSG00000186188	FFAR4	protein_coding	1.43526	0.448632	0.395261	0.644055	0.780775	5.18188	2.0391	1.52117	1.06274	1.40462	3.0855	1.53625	-1.59633	0.0137238
ENSG00000021826	CPS1	protein_coding	0.144858	0.135747	0.123157	0.11403	0.10507	0.238201	0.148559	3.561	0.242371	0.461486	0.239446	0.296556	-1.05013	0.022545
ENSG00000166292	TMEM100	protein_coding	2.14844	1.45301	2.485	2.33085	2.19279	6.04866	5.42229	2.95047	2.77417	10.3265	6.62128	3.84855	-1.34517	0.00401094
ENSG00000130164	LDLR	protein_coding	4.51207	2.34212	2.57506	2.92267	3.39055	7.10445	10.6067	2.7326	9.2439	8.66843	14.8134	10.5814	-1.52017	0.000792827
ENSG00000091181	IL5RA	protein_coding	0.120873	0.0627219	0.126249	0.0906945	0.191138	0.371204	0.261482	0.308599	0.464504	0.15279	0.277878	0.153625	-1.25676	0.0351147
ENSG00000155659	VSIG4	protein_coding	3.82932	9.95882	12.2063	8.06294	6.81754	28.1371	15.4838	8.37756	42.0098	21.1461	21.2431	20.787	-1.44895	0.00604102
ENSG00000271303	SRXN1	protein_coding	0.141416	0.132976	0.205891	0.291924	0.239781	0.417996	0.852871	0.231344	0.631276	0.463981	1.15214	0.421358	-1.55249	0.0160297
ENSG00000197506	SLC28A3	protein_coding	0.102761	0.114468	0.085335	0.186674	0.0702766	0.215063	0.143261	0.207629	0.463482	0.460158	0.276281	0.643264	-1.61199	0.0144901
ENSG00000157150	TIMP4	protein_coding	0.798815	1.58895	1.0474	0.649182	0.627324	2.42756	1.06109	1.57286	1.491	3.28761	2.07231	5.34428	-1.37696	0.0337338
ENSG00000283288	SMIM33	protein_coding	0.334285	0.170224	0.226043	0.255047	0.149636	0.929476	0.501384	0.531895	0.408542	0.723875	0.730982	1.5398	-1.75065	0.00122568
ENSG00000113924	HGD	protein_coding	1.01161	0.61986	0.889717	0.982202	0.693989	3.2461	2.0207	3.02849	2.56299	1.30558	4.05362	2.6471	-1.67351	8.394e-07
ENSG00000138207	RBP4	protein_coding	0.550562	0.457104	1.25658	1.15233	1.2501	3.81098	1.82968	2.51652	0.731372	3.21571	3.32514	2.62933	-1.457	0.0161803
ENSG00000167588	GPD1	protein_coding	0.686581	1.13405	0.355699	1.07357	1.39403	3.12781	1.63567	3.16079	0.550041	3.09305	2.8273	3.04863	-1.41756	0.0278776
ENSG00000240563	L1TD1	protein_coding	6.10982	2.63142	1.68375	5.50856	2.63881	16.4989	5.73786	5.00145	12.4588	16.3339	12.4452	13.307	-1.64238	0.00235403
ENSG00000123838	C4BPA	protein_coding	1.96091	0.678352	0.606849	1.13576	0.41079	4.92274	0.881187	0.98243	4.6671	3.24793	1.75735	4.48098	-1.6306	0.0386305
ENSG00000152669	CCNO	protein_coding	0.345128	0.289859	0.426489	0.139323	0.286093	2.73012	0.235043	2.10652	0.836893	0.63433	0.532684	0.713348	-1.89134	0.0285338
ENSG00000015413	DPEP1	protein_coding	0.975804	0.494075	3.33752	0.356827	1.17	7.34568	1.82765	4.44092	8.06199	2.35037	6.79162	3.24425	-1.92626	0.013662
ENSG00000176907	TCIM	protein_coding	11.6553	14.4984	9.98731	11.4021	11.5672	16.6753	73.2399	14.2637	17.8831	25.0012	92.9356	22.8034	-1.65522	0.0163525
ENSG00000203697	CAPN8	protein_coding	2.97284	3.59322	1.908	2.30579	1.67588	10.8006	4.43191	3.27749	4.16975	7.71539	13.9797	12.8297	-1.70138	0.00115102
ENSG00000069764	PLA2G10	protein_coding	1.58508	1.9536	1.96337	1.6091	1.56515	24.1831	4.10133	3.7384	2.40792	4.33102	9.60952	5.0107	-2.11921	0.00213871
ENSG00000138615	CILP	protein_coding	2.66155	3.34855	3.09421	2.93746	1.6017	3.15475	2.4155	4.64353	10.0486	14.0496	4.98884	8.29223	-1.3115	0.0394037
ENSG00000147257	GPC3	protein_coding	2.39254	4.63184	3.02802	4.36948	3.18572	35.0868	5.83998	4.35022	3.00163	9.20948	17.44	10.1661	-1.77328	0.0195842
ENSG00000106541	AGR2	protein_coding	42.7075	32.3508	46.3074	65.3232	31.596	196.053	53.8997	90.4466	78.4641	315.241	220.029	347.867	-2.08073	0.000233528
ENSG00000276070	CCL4L2	protein_coding	0.397256	0.493873	0.618541	0.496132	0.578855	1.67021	2.29166	1.85771	2.30288	1.29434	0.333766	0.505851	-1.49832	0.0414112
ENSG00000131080	EDA2R	protein_coding	0.271358	0.431815	0.293173	0.396116	0.424778	0.619341	0.559069	0.743481	2.55919	0.971579	0.521118	1.96592	-1.6351	0.0128867
ENSG00000100450	GZMH	protein_coding	1.0577	0.580392	0.843723	0.629425	0.850326	1.63567	2.26181	2.69439	2.70631	1.46258	1.60163	1.32463	-1.30279	0.00347287
ENSG00000109321	AREG	protein_coding	1.51538	1.3062	1.61045	1.96902	2.08053	4.71943	13.0217	1.09636	1.33205	2.9118	14.2786	4.0457	-1.7894	0.0408443
ENSG00000167800	TBX10	protein_coding	0.470538	0.60615	0.398718	0.12211	0.0626868	2.73824	0.58166	1.23085	0.611248	0.449261	2.34943	1.6474	-2.02918	0.0226636
ENSG00000188306	LRRIQ4	protein_coding	0.170864	0.16616	0.0844575	0.310388	0.212456	1.51125	0.465455	0.503461	0.807932	0.437753	0.884732	0.723138	-1.99846	0.000782647
ENSG00000181019	NQO1	protein_coding	11.2029	6.39478	9.81589	10.9501	9.21485	57.1012	53.6738	11.1051	14.4694	28.3077	102.721	29.2142	-2.13814	0.000368048
ENSG00000163499	CRYBA2	protein_coding	0	0.075922	0.127348	0.151672	0.0667395	0.374438	0.172018	0.248528	0.208245	0.40656	0.491711	0.549414	-2.02993	0.0267182
ENSG00000099985	OSM	protein_coding	0.0820373	0.0783282	0.189778	0.149027	0.15301	0.183955	0.733541	0.419571	0.769861	0.0822441	0.646985	0.377885	-1.81316	0.0362065
ENSG00000205362	MT1A	protein_coding	0.175179	1.04536	1.16897	2.22758	0.408414	5.20472	2.96852	2.90348	1.81596	1.22934	6.43673	5.04323	-1.84895	0.0327887
ENSG00000178473	UCN3	protein_coding	0.289045	0.137988	0.128587	0.131268	0.431285	1.39349	0.771184	0.38326	0.473106	1.13012	1.39881	0.563291	-1.96179	0.00756121
ENSG00000166819	PLIN1	protein_coding	0.566367	1.11931	0.829023	2.09919	1.94232	6.84151	2.21328	3.45206	0.737632	6.6029	3.40565	3.09111	-1.51389	0.0430091
ENSG00000132746	ALDH3B2	protein_coding	0.0536096	0.0255929	0	0.0779089	0	0.144252	0.108241	0.0710837	0.222294	0.161234	0.144133	0.16146	-2.20255	0.0351425
ENSG00000126262	FFAR2	protein_coding	0.484207	0.244	0.244129	0.20524	0.376296	1.99055	1.14058	0.856048	0.98628	0.453066	1.95274	0.514703	-1.84974	0.00242217
ENSG00000159167	STC1	protein_coding	0.351117	0.199549	0.312401	0.296137	0.280663	0.299932	1.21771	0.665093	0.465238	0.477718	2.89944	0.903457	-1.76964	0.0182963
ENSG00000175592	FOSL1	protein_coding	0.257337	0.0877508	0.130835	0.133564	0.514251	0.350343	0.848292	0.17409	0.621782	0.202703	4.16769	1.64453	-2.33363	0.0478168
ENSG00000206069	TMEM211	protein_coding	0.154432	0.221174	0.109923	0.0841614	0	0.450174	0.222719	0.32178	0.842576	0.247714	0.581281	0.629273	-2.01765	0.0372915
ENSG00000004846	ABCB5	protein_coding	0.0487102	0.0834756	0.0933458	0.153149	0.230621	0.369682	0.410687	0.145499	0.327091	0.3531	0.57757	0.18587	-1.46486	0.022545
ENSG00000162772	ATF3	protein_coding	2.58423	1.55749	0.863185	2.16788	2.72222	2.32943	40.2287	1.56123	2.56695	2.63378	80.3124	5.30081	-3.26448	0.0480632
ENSG00000115263	GCG	protein_coding	0.886388	0.739945	0.853293	1.49141	0.718207	4.74086	3.27966	1.63773	5.77162	6.49714	6.53729	4.35066	-2.31158	5.1e-09
ENSG00000064205	WISP2	protein_coding	0.0626718	0.144055	0.142501	0.550268	0.207807	1.29601	1.03942	0.804618	1.11699	0.663204	1.3043	0.635348	-2.1381	0.000123595
ENSG00000133328	HRASLS2	protein_coding	2.61777	0.929839	2.03798	3.18441	1.83093	43.6574	12.236	0.309914	2.9075	12.9344	19.4384	15.0726	-2.8274	0.0285338
ENSG00000134193	REG4	protein_coding	7.30846	1.93571	3.26013	4.10378	4.13012	26.5414	5.9718	72.9622	8.59257	27.0179	24.3214	37.4716	-2.79877	9.9948e-06
ENSG00000184811	TRARG1	protein_coding	0.0385822	0.115118	0.120148	0.36796	0.40478	2.29262	0.577292	0.465905	0.105252	0.937977	0.890357	0.803155	-2.03981	0.0374813
ENSG00000172927	MYEOV	protein_coding	0.627289	0.337631	0.303683	0.418941	0.318302	9.23592	0.871407	2.14928	0.754957	0.647366	1.73611	1.3483	-2.5606	0.00172602
ENSG00000106331	PAX4	protein_coding	0.0816401	0.0185593	0	0	0	0.0653801	0.11774	0.11046	0.0890852	0.268922	0.135878	0.0929806	-2.68474	0.0492344
ENSG00000123358	NR4A1	protein_coding	1.86859	1.5208	1.51025	2.08158	1.67164	1.17277	55.769	2.18405	2.17908	0.805566	75.7751	4.90251	-3.54217	0.0456867
ENSG00000120337	TNFSF18	protein_coding	0	0	0.122951	0.0156894	0.0805439	0.135566	0.199294	0.1636	0.0942443	0.571466	0.185765	0.474339	-2.56678	0.0488018
ENSG00000102837	OLFM4	protein_coding	218.134	74.6479	119.278	111.086	73.4577	939.395	198.589	492.139	574.939	1272.02	592.702	1076.23	-2.61157	7.25e-08
ENSG00000114113	RBP2	protein_coding	0.0820956	0.261279	0.146087	0.33555	0.229679	0.598278	0.503187	0.505398	0.179164	1.85181	1.54504	1.09083	-2.07263	0.0285338
ENSG00000122711	SPINK4	protein_coding	32.3518	20.3395	2.78408	32.8532	5.39107	149.011	49.6403	287.822	30.6145	146.163	105.184	245.706	-2.94632	0.00454269
ENSG00000019169	MARCO	protein_coding	0.300306	0.716822	0.0593762	0.424302	0.10891	0.187052	2.18955	1.02708	3.58641	2.19107	2.06334	2.02468	-2.55149	0.00292953
ENSG00000081041	CXCL2	protein_coding	0.832449	0.423164	0.53492	0.378053	1.35855	0.596284	3.73503	1.09503	3.05311	0.996821	10.5895	2.92911	-2.20491	0.0162338
ENSG00000173432	SAA1	protein_coding	1.65584	0.520056	1.74464	1.86018	2.07245	9.91743	2.23091	12.0508	11.6494	5.41687	12.184	15.4783	-2.64048	6.19e-07
ENSG00000188257	PLA2G2A	protein_coding	7.24585	3.63601	17.9121	10.676	4.72238	22.1789	5.23977	87.7322	42.1387	129.021	34.6451	98.338	-2.75485	0.00880559
ENSG00000143921	ABCG8	protein_coding	0	0.0243867	0.0181801	0.0154661	0.0158794	0.129818	0.0368356	0.258033	0.0334449	0.0477977	0.10682	0.214185	-2.97829	0.0012272
ENSG00000163993	S100P	protein_coding	0.596155	0.409652	1.42249	1.20603	1.16245	11.8183	3.63446	11.1898	3.07519	11.5457	9.88396	4.46472	-3.04103	1.7e-09
ENSG00000186493	C5orf38	protein_coding	0.0900919	0.0143364	0	0	0.0168033	0.323225	0.0259858	0.324242	0.0983078	0.108383	0.177627	0.271337	-3.00279	0.0414112
ENSG00000123843	C4BPB	protein_coding	0.355582	0.274347	0.124632	0.215314	0.361749	1.29264	0.652673	1.24505	1.45797	2.53856	1.27468	2.93028	-2.60598	2.49e-08
ENSG00000142178	SIK1	protein_coding	0.0987625	0.0942972	0.275333	0.454505	0.073682	0.118111	10.8487	0.411571	1.1208	0.34324	3.42239	1.10815	-3.63318	0.0206233
ENSG00000151365	THRSP	protein_coding	0	0.235074	0.0525737	0.134175	0.303075	0.563115	4.00523	3.18995	0.128956	0.799716	2.19764	0.314054	-3.45913	0.00257851
ENSG00000136155	SCEL	protein_coding	0.041243	0	0.0146781	0	0.00769237	0.166465	0.02974	0.023437	0	0.231543	0.273516	0.204589	-3.39857	0.0452124
ENSG00000163286	ALPG	protein_coding	0.0139131	0	0	0.0379114	0	0.14039	0.0702285	0.0658862	0	0.125534	0.274313	0.46833	-3.99824	0.0267482
ENSG00000125740	FOSB	protein_coding	0.455976	0.268372	0.183397	0.329057	1.50286	0.140061	47.8968	0.307625	0.245371	0.237956	101.326	0.592035	-5.27518	0.0272369
ENSG00000158764	ITLN2	protein_coding	0.0212013	0.016869	0.0188636	0.0385139	0.0197716	0	0.0917287	0.38152	0.323887	0.106274	0.0570013	1.87805	-4.13888	0.0147577
ENSG00000203837	PNLIPRP3	protein_coding	0	0	0	0.0133833	0.013741	0.28084	0.0531253	0.041866	0.289411	0.147718	0.316921	0.0783134	-4.96296	0.00292953
ENSG00000140465	CYP1A1	protein_coding	0	0.032137	0	0	0	1.73213	1.78393	0	0	0.0202462	1.85513	0.778186	-7.05652	0.0484337
